# Supplementary material for: Machine learning approaches to predict the 1-year-after-initial-AMI survival of elderly patients
Source: BMC Med Inform Decis Mak. 2022 Apr 29;22:115. doi: 10.1186/s12911-022-01854-1 (PMC9052482; doi:10.1186/s12911-022-01854-1)
Supplement: Supplementary file 1 — Additional file 1. The table illustrates how the ICD-9-CM codes of comorbidities for ECI are converted into those for research variables. [file 12911_2022_1854_MOESM1_ESM.xlsx]

## Sheet: Appendix 1
Appendix 1. Elixhauser Comorbidity Index (ECI) Conversion Table
Elixhauser Comorbidity Index (ECI) Converting Table (based on ICD-9-CM)
ECI Definition			Research Variables Definition
1	Congestive heart failure	398.91, 402.01, 402.11. 402.91, 404.01, 404.03, 404.11, 404.13, 404.91, 404.93, 425.4-425.9, 428.x	1	Heart failure	398.91, 402.01, 402.11, 402.91, 404.01, 404.03, 404.11, 404.13, 404.91, 404.93, 428.0, 428.1, 428.20, 428.21, 428.22, 428.23, 428.30, 428.31, 428.32, 428.33, 428.40, 428.41, 428.42, 428.43, 428.9 (Any ICD-9 on the claim); At least 1 inpatient, HOP or Carrier claim with ICD-9 codes
2	Cardiac arrhythmias	426.0, 426.13, 426.7, 426.9, 426.10, 426.12, 427.0-427.4, 427.6-427.9, 785.0, 996.01, 996.04, V45.0, V53.3	2	Atrial fibrillation*	427.31
				Ventricular arrhythmia	427.1, 427.4, 427.41, 427.42
				Other cardiac arrhythmias	427.xx or 798.xx
				Heart block	426.x
3	Valvular disease	093.2, 394.x-397.x, 424.x, 746.3-746.6, V42.2, V43.3	-	-
4	Pulmonary circulation disorders	415.0, 415.1, 416.x, 417.0, 417.8, 417.9	-	-
5	Peripheral vascular disorders	093.0, 437.3, 440.x, 441.x, 443.1-443.9, 447.1, 557.1 557.9, V43.4	-	-
6	Hypertension, uncomplicated	401.x	3	Hypertension, uncomplicated	401.1, 401.9
7	Hypertension, complicated	402.x-405.x	4	Hypertension, complicated	402.10, 402.90, 404.10, 404.90, 405.1, 405.9
8	Paralysis	334.1, 342.x, 343.x, 344.0-	-	-
		344.6, 344.9
9	Other neurological disorders	331.9, 332.0, 332.1, 333.4, 333.5, 333.92, 334.x-335.x, 336.2, 340.x, 341.x, 345.x, 348.1, 348.3, 780.3, 784.3	-	-
10	Chronic pulmonary disease	416.8, 416.9, 490.x-505.x, 506.4, 508.1, 508.8	5	Asthma	493.0, 493.1, 493.9
				COPD	491.0, 491.1, 491.20, 491.21, 491.22, 491.8, 491.9, 492.0, 492.8, 494.0, 494.1, 496 (any ICD-9 on the claim)
11	Diabetes, uncomplicated	250.0-250.3	6	Diabetes (combined)	249.00, 249.01, 249.10, 249.11, 249.20, 249.21, 249.30, 249.31, 249.40, 249.41, 249.50, 249.51, 249.60, 249.61, 249.70, 249.71, 249.80, 249.81, 249.90, 249.91, 250.00, 250.01, 250.02, 250.03, 250.10, 250.11, 250.12, 250.13, 250.20, 250.21, 250.22, 250.23, 250.30, 250.31, 250.32, 250.33, 250.40, 250.41, 250.42, 250.43, 250.50, 250.51, 250.52, 250.53, 250.60, 250.61, 250.62, 250.63, 250.70, 250.71,…
12	Diabetes, complicated	250.4-250.9	7
13	Hypothyroidism	240.9, 243.x, 244.x, 246.1, 246.8	-	-
14	Renal failure	403.01, 403.11, 403.91, 404.02, 404.03, 404.12, 404.13, 404.92, 404.93, 585.x, 586.x, 588.0, V42.0, V45.1, V56.x	8	Renal failure	584.x or 580.x
				Chronic Kidney Disease	016.00, 016.01, 016.02, 016.03, 016.04, 016.05, 016.06, 095.4, 189.0, 189.9, 223.0, 236.91, 249.40, 249.41, 250.40, 250.41, 250.42, 250.43, 271.4, 274.10, 283.11, 403.01, 403.11, 403.91, 404.02, 404.03, 404.12, 404.13, 404.92, 404.93, 440.1, 442.1, 572.4, 580.0, 580.4, 580.81, 580.89, 580.9, 581.0, 581.1, 581.2, 581.3, 581.81, 581.89, 581.9, 582.0, 582.1, 582.2, 582.4, 582.81, 582.89, 582.9, 583.…
15	Liver disease	070.22, 070.23, 070.32, 070.33, 070.44, 070.54, 070.6, 070.9, 456.0-456.2, 570.x, 571.x, 572.2-572.8, 573.3, 573.4, 573.8,573.9, V42.7	9	Hepatic event	570.x, or 573.3x, or 573.8x, 573.9x
16	Peptic ulcer disease	531.7, 531.9, 532.7, 532.9,	-	-
	excl. bleeding	533.7, 533.9, 534.7, 534.9
17	AIDS/H1V	042.x-044.x	-	-
18	Lymphoma	200.x-202.x, 203.0, 238.6	-	-
19	Metastatic cancer	196.x-199.x	10	Metastatic cancer	196.x-199.x
20	Solid tumor without	140.x-172.x, 174.x-195.x	11	Cancer (general)	140.x-172.x, 174.x-195.8, 200.x-208.x
	Metastasis
21	Rheumatoid arthritis/	446.x, 701.0, 710.0-710.4,	12	Serious myopathy	791.3 or 728.89, 729.1, 359.4,359.8, 359.9, 710.4, 728.9, 729.8X, E942.2 or a secondary code for any of the above codes ”accompanied by a claim for a CK test within 7 days of hospitalization or a discharge code for acute renal failure (CPT codes 82550, 82552, 82554, 80012, 80016, 80018, or 80019)
	collagen vascular diseases	710.8, 710.9, 711.2, 714.x,
		719.3, 720.x, 725.x, 728.5,
		728.89, 729.30		Non-serious myopathy	All codes above, but no claim type or position restrictions, and no CK test required
22	Coagulopathy	286.x, 287.1, 287.3-287.5	-	-
23	Obesity	278	-	-
24	Weight loss	260.x-263.x, 783.2, 799.4	-	-
25	Fluid and electrolyte	253.6, 276.x	13	Hyperkalemia	276.7
	disorders
26	Blood loss anemia	280	-	-
27	Deficiency anemia	280.1-280.9, 281.x	-	-
28	Alcohol abuse	265.2, 291.1-291.3,	-	-
		291.5-291.9, 303.0,
		303.9, 305.0, 357.5,
		425.5, 535.3, 571.0-571.3, 980.x, V11.3
29	Drug abuse	292.x, 304.x, 305.2-305.9, V65.42	-	-
30	Psychoses	293.8, 295.x, 296.04, 296.14, 296.44, 296.54, 297.x, 298.x	14	Depression	311.x, 298.0x, 300.4x, 309.1x, 296.20-6, 296.30-6, 296.50-6, 296.60-6, 296.89
31	Depression	296.2, 296.3, 296.5, 300.4, 309.x, 311	15
ICD-9-CM codes for ECI were obtained from “Elixhauser and Quan's ICD-9-CM and ICD-10 Coding Algorithms for Elixhauser Comorbidity Index” provided by the University of Manitoba (2016).
