# Supplementary material for: Machine learning approaches to predict the 1-year-after-initial-AMI survival of elderly patients
Source: BMC Med Inform Decis Mak. 2022 Apr 29;22:115. doi: 10.1186/s12911-022-01854-1 (PMC9052482; doi:10.1186/s12911-022-01854-1)
Supplement: Supplementary file 2 — Additional file 2. The table contains the list of variables used for 1-year-after-AMI survival of elderly patients in this paper. [file 12911_2022_1854_MOESM2_ESM.xlsx]

## Sheet: Appendix 2
Appendix 2. List of All Variables Used for Survival Prediction
List of All Variables Used for Survival Prediction
Categories	Variables [Values]	Time Periods	Type	Source
ACEi/ARBs use	ACEi/ARBs [untreated, treated]	Post-Index (90d)	Nominal	Medicare
Demographics	Age [(0) 66-70, (1) 71-75, (2) 76-80, (3) 81-85, (4) 85+]	-	Ordinal	Medicare
	Gender [(0) female, (1) male]	-	Nominal	Medicare
	Race [(0) White, (1) Black, (3) Hispanic, (4) Asian, (5) American Native, (6) Others, (7) Unknown]	-	Nominal	Medicare
	Dual (Medicare & Medicaid) Eligibility [Pre-index: 0,1] [Index: 0,1] [Steady: (0) dual ineligible for both periods, (1) eligible for both periods, (2) only eligible for the pre-index period, (3) only eligible for the index period]	Pre-index, Index, Steady	Nominal	Medicare
	Low Income Subsidy [0,1]	-	Nominal	Medicare
	Low Income Area [0,1]	-	Nominal	2000 U.S. Census
	High Poverty Area [0,1]	-	Nominal	2000 U.S. Census
	Low High School Diploma Area [0,1]	-	Nominal	2000 U.S. Census
	No English Speaker Area [0,1]	-	Nominal	2000 U.S. Census
	High Immigrant Area [0,1]	-	Nominal	2000 U.S. Census
	Metro Area [(0) Metro, (1) Non-metro, (2) Unknown]	-	Nominal	Medicare
	Average Life Expectancy [(0) 1st Quartile, (1) 2nd, (2) 3rd, (3) 4th]	-	Ordinal	2000 U.S. Census
Cardiac Events	Unstable Angina [0,1]	Pre-index, Index	Nominal	Medicare
	Cardiac Arrest [0,1]	Pre-index, Index	Nominal	Medicare
	Ventricular Arrhythmia [0,1]	Pre-index, Index	Nominal	Medicare
	Other Cardiac Arrhythmias [0,1]	Pre-index, Index	Nominal	Medicare
	Heart Block [0,1]	Pre-index, Index	Nominal	Medicare
	Transient Ischemic Attack [0,1]	Pre-index, Index	Nominal	Medicare
	Stroke [0,1]	Pre-index, Index	Nominal	Medicare
Comorbidities	Number of Comorbidities [Pre-index: 0~16] [Index: 0~15] [Change: -12~13]	Pre-index, Index, Change	NUM	Medicare
	Charlson Comorbidity Index (CCI) [Pre-index: 0~19] [Index: 0~20] [Change: -14~17]	Pre-index, Index, Change	NUM	Medicare
	Elixhauser Comorbidity Index (ECI) [Pre-index: 0~13] [Index: 0~12] [Change: -11~10]	Pre-index, Index, Change	NUM	Medicare
	Serious Myopathy [0,1]	Pre-index, Index	Nominal	Medicare
	Angioedema [0,1]	Pre-index, Index	Nominal	Medicare
	Hyperlipidemia [0,1]	Pre-index, Index	Nominal	Medicare
	Diabetes [0,1]	Pre-index, Index	Nominal	Medicare
	Bradycardia [0,1]	Pre-index, Index	Nominal	Medicare
	Hypertension (uncomplicated) [0,1]	Pre-index, Index	Nominal	Medicare
	Hypertension (complicated) [0,1]	Pre-index, Index	Nominal	Medicare
	Non-AMI Ischemic Heart Disease [0,1]	Pre-index, Index	Nominal	Medicare
	Asthma [0,1]	Pre-index, Index	Nominal	Medicare
	Atrial Fibrillation [0,1]	Pre-index, Index	Nominal	Medicare
	Hyperkalemia [0,1]	Pre-index, Index	Nominal	Medicare
	COPD [0,1]	Pre-index, Index	Nominal	Medicare
	Depression [0,1]	Pre-index, Index	Nominal	Medicare
	Heart Failure [0,1]	Pre-index, Index	Nominal	Medicare
	Hypotension [0,1]	Pre-index, Index	Nominal	Medicare
	Renal Failure [0,1]	Pre-index, Index	Nominal	Medicare
	Chronic Kidney Disease [0,1]	Pre-index, Index	Nominal	Medicare
	General Cancer [0,1]	Pre-index, Index	Nominal	Medicare
	Metastatic Cancer [0,1]	Pre-index, Index	Nominal	Medicare
	Non-Serious Myopathy [0,1]	Pre-index, Index	Nominal	Medicare
	Hepatic Events [0,1]	Pre-index, Index	Nominal	Medicare
Complication	Cardiogenic Shock [0,1]	Index	Nominal	Medicare
	Sepsis [0,1]	Index	Nominal	Medicare
	Pneumonia [0,1]	Index	Nominal	Medicare
Procedure	Cardiac Catheterization [0,1]	Index	Nominal	Medicare
	CABG [0,1]	Pre-index, Index	Nominal	Medicare
	Stent [0,1]	Pre-index, Index	Nominal	Medicare
	Percutaneous Coronary Intervention [0,1]	Index	Nominal	Medicare
	Stress Test [0,1]	Index	Nominal	Medicare
	Echocardiography [0,1]	Index	Nominal	Medicare
	Pacemaker Implantation [0,1]	Pre-index, Index	Nominal	Medicare
Medication	Number of Medications [0~13]	Pre-Index (180d)	NUM	Medicare
	ACEi [0,1]	Pre-Index (180d)	Nominal	Medicare
	ARBs [0,1]	Pre-Index (180d)	Nominal	Medicare
	Biuretics [0,1]	Pre-Index (180d)	Nominal	Medicare
	Beta Blockers [0,1]	Pre-Index (180d)	Nominal	Medicare
	Calcium-Channel Blockers [0,1]	Pre-Index (180d)	Nominal	Medicare
	Diabetes Mellitus [0,1]	Pre-Index (180d)	Nominal	Medicare
	Nitrates [0,1]	Pre-Index (180d)	Nominal	Medicare
	Clopidogrel [0,1]	Pre-Index (180d)	Nominal	Medicare
	Insulin [0,1]	Pre-Index (180d)	Nominal	Medicare
	Other Hypertenstion Drugs [0,1]	Pre-Index (180d)	Nominal	Medicare
	Warfarin [0,1]	Pre-Index (180d)	Nominal	Medicare
	Imw Heparin [0,1]	Pre-Index (180d)	Nominal	Medicare
	Fenofibrates and Other Lipid-Lowering Agents [0,1]	Pre-Index (180d)	Nominal	Medicare
	Statins [0,1]	Pre-Index (180d)	Nominal	Medicare
Insurance	Benefit Phase [(0) Deductible, (1) pre-ICL, (2) ICL, (3) Catastrophic, (4) Unknown]	Index	Nominal	Medicare
	Plan Premium Quartile [(0) 1st, (1) 2nd, (2) 3rd, (3) 4th]	-	Ordinal	Medicare
	Cumulative Beneficiary Responsibility Amount [(0) 1st, (1) 2nd, (2) 3rd, (3) 4th]	Pre-Index	Ordinal	Medicare
	Cumulative Total Cost [(0) 1st, (1) 2nd, (2) 3rd, (3) 4th]	Pre-Index	Ordinal	Medicare
Utilization	Acute Inpatient Stay Days [1~94]	Index	NUM	Medicare
	Post-Acute Care Use [0,1]	Index	Nominal	Medicare
	ER Use [0,1]	Index	Nominal	Medicare
	Transferred to Another Facility [0,1]	Index	Nominal	Medicare
