# Supplementary material for: Machine learning approaches to predict the 1-year-after-initial-AMI survival of elderly patients
Source: BMC Med Inform Decis Mak. 2022 Apr 29;22:115. doi: 10.1186/s12911-022-01854-1 (PMC9052482; doi:10.1186/s12911-022-01854-1)
Supplement: Supplementary file 3 — Additional file 3. The table shows the correlations between variables, such as the mortality and survival rate of patients aged 66-70 years with or without ACEi/ARBs treatment, extracted from descriptive analysis. [file 12911_2022_1854_MOESM3_ESM.xlsx]

## Sheet: Sheet1
Appendix 3. Cross-Tabulation: 1-Year-After-AMI Survival by Final Selected Features and ACEi/ARBs Use
Cross-Tabulation: 1-Year-After-AMI Survival by Final Selected Features and ACEi/ARBs Use
Categories	Variables	ACEi/ARBs	1-Year-After Survival				Total
			Died		Survived
			#	%	#	%	#	%
ACEi/ARBs use	ACEi/ARBs:
	Untreated		11911	0.613	50330	0.481	62241	0.502
	Treated		7507	0.387	54283	0.519	61790	0.498
	Total		19418	1	104613	1	124031	1
Demographics	Age:
	66-70	Untreated	1235	0.064	10166	0.097	11401	0.092
		Treated	949	0.049	12932	0.124	13881	0.112
	71-75	Untreated	1461	0.075	10121	0.097	11582	0.093
		Treated	1107	0.057	12032	0.115	13139	0.106
	76-80	Untreated	2044	0.105	10545	0.101	12589	0.101
		Treated	1344	0.069	11479	0.11	12823	0.103
	81-85	Untreated	2508	0.129	9543	0.091	12051	0.097
		Treated	1625	0.084	9450	0.09	11075	0.089
	85+	Untreated	4663	0.24	9955	0.095	14618	0.118
		Treated	2482	0.128	8390	0.08	10872	0.088
	Total		19418	1	104613	1	124031	1
	Gender:
	Female	Untreated	4833	0.249	21996	0.21	26829	0.216
		Treated	2901	0.149	23273	0.222	26174	0.211
	Male	Untreated	7078	0.365	28334	0.271	35412	0.286
		Treated	4606	0.237	31010	0.296	35616	0.287
	Total		19418	1	104613	1	124031	1
	Race:
	White	Untreated	9801	0.505	42561	0.407	52362	0.422
		Treated	6003	0.309	44796	0.428	50799	0.41
	Black	Untreated	1190	0.061	3597	0.034	4787	0.039
		Treated	814	0.042	4131	0.039	4945	0.04
	Hispanic	Untreated	599	0.031	2695	0.026	3294	0.027
		Treated	441	0.023	3597	0.034	4038	0.033
	Asian	Untreated	193	0.01	929	0.009	1122	0.009
		Treated	159	0.008	1085	0.01	1244	0.01
	American Native	Untreated	47	0.002	245	0.002	292	0.002
		Treated	52	0.003	280	0.003	332	0.003
	Others	Untreated	48	0.002	230	0.002	278	0.002
		Treated	25	0.001	308	0.003	333	0.003
	Unknown	Untreated	33	0.002	73	0.001	106	0.001
		Treated	13	0.001	86	0.001	99	0.001
	Total		19418	1	104613	1	124031	1
	Dual Eligibility:
	Pre-index (0)	Untreated	6713	0.346	34735	0.332	41448	0.334
		Treated	4204	0.217	36644	0.35	40848	0.329
	Pre-index (1)	Untreated	5198	0.268	15595	0.149	20793	0.168
		Treated	3303	0.17	17639	0.169	20942	0.169
	Pre-index Total		19418	1	104613	1	124031	1
	Index (0)	Untreated	11014	0.567	47862	0.458	58876	0.475
		Treated	6995	0.36	52013	0.497	59008	0.476
	Index (1)	Untreated	897	0.046	2468	0.024	3365	0.027
		Treated	512	0.026	2270	0.022	2782	0.022
	Index Total		19418	1	104613	1	124031	1
	Steady (0) ineligible for both	Untreated	6483	0.334	34102	0.326	40585	0.327
		Treated	4066	0.209	36053	0.345	40119	0.323
	Steady (1) eligible for both	Untreated	4531	0.233	13760	0.132	18291	0.147
		Treated	2929	0.151	15960	0.153	18889	0.152
	Steady (2) eligible for pre-index	Untreated	230	0.012	633	0.006	863	0.007
		Treated	138	0.007	591	0.006	729	0.006
	Steady (3) eligible for index	Untreated	667	0.034	1835	0.018	2502	0.02
		Treated	374	0.019	1679	0.016	2053	0.017
	Steady Total		19418	1	104613	1	124031	1
	Low Income Subsidy:
	No (0)	Untreated	11259	0.58	47337	0.452	58596	0.472
		Treated	6995	0.36	50776	0.485	57771	0.466
	Yes (1)	Untreated	652	0.034	2993	0.029	3645	0.029
		Treated	512	0.026	3507	0.034	4019	0.032
	Total		19418	1	104613	1	124031	1
	Low Income Area:
	No (0)	Untreated	4461	0.23	19787	0.189	24248	0.195
		Treated	2689	0.138	19794	0.189	22483	0.181
	Yes (1)	Untreated	7450	0.384	30543	0.292	37993	0.306
		Treated	4818	0.248	34489	0.33	39307	0.317
	Total		19418	1	104613	1	124031	1
	High Poverty Area:
	No (0)	Untreated	6907	0.356	30413	0.291	37320	0.301
		Treated	4198	0.216	31459	0.301	35657	0.287
	Yes (1)	Untreated	5004	0.258	19917	0.19	24921	0.201
		Treated	3309	0.17	22824	0.218	26133	0.211
	Total		19418	1	104613	1	124031	1
	Low High School Diploma Area:
	No (0)	Untreated	6486	0.334	28761	0.275	35247	0.284
		Treated	3987	0.205	29813	0.285	33800	0.273
	Yes (1)	Untreated	5425	0.279	21569	0.206	26994	0.218
		Treated	3520	0.181	24470	0.234	27990	0.226
	Total		19418	1	104613	1	124031	1
	No English Speaker Area:
	No (0)	Untreated	8515	0.439	36407	0.348	44922	0.362
		Treated	5413	0.279	39334	0.376	44747	0.361
	Yes (1)	Untreated	3396	0.175	13923	0.133	17319	0.14
		Treated	2094	0.108	14949	0.143	17043	0.137
	Total		19418	1	104613	1	124031	1
	High Immigrant Area:
	No (0)	Untreated	8497	0.438	36190	0.346	44687	0.36
		Treated	5411	0.279	39270	0.375	44681	0.36
	Yes (1)	Untreated	3414	0.176	14140	0.135	17554	0.142
		Treated	2096	0.108	15013	0.144	17109	0.138
	Total		19418	1	104613	1	124031	1
	Metro Area:
	Metro	Untreated	8434	0.434	35214	0.337	43648	0.352
		Treated	5107	0.263	36834	0.352	41941	0.338
	Non-metro	Untreated	3466	0.178	15084	0.144	18550	0.15
		Treated	2397	0.123	17429	0.167	19826	0.16
	Unknown	Untreated	11	0.001	32	0	43	0
		Treated	3	0	20	0	23	0
	Total		19418	1	104613	1	124031	1
	Average Life Expectancy:
	1st Quartile	Untreated	3086	0.159	12546	0.12	15632	0.126
		Treated	2063	0.106	13795	0.132	15858	0.128
	2nd Quartile	Untreated	3074	0.158	12540	0.12	15614	0.126
		Treated	1832	0.094	13580	0.13	15412	0.124
	3rd Quartile	Untreated	2909	0.15	12408	0.119	15317	0.123
		Treated	1789	0.092	13344	0.128	15133	0.122
	4th Quartile	Untreated	2842	0.146	12836	0.123	15678	0.126
		Treated	1823	0.094	13564	0.13	15387	0.124
	Total		19418	1	104613	1	124031	1
Comorbidities	Number of Comorbidities:
	Pre-index: 0	Untreated	420	0.022	3658	0.035	4078	0.033
		Treated	239	0.012	4367	0.042	4606	0.037
	Pre-index: 1-5	Untreated	7135	0.367	37269	0.356	44404	0.358
		Treated	4849	0.25	42171	0.403	47020	0.379
	Pre-index: 6-10	Untreated	3978	0.205	8909	0.085	12887	0.104
		Treated	2214	0.114	7414	0.071	9628	0.078
	Pre-index: 11-16	Untreated	378	0.019	494	0.005	872	0.007
		Treated	205	0.011	331	0.003	536	0.004
	Total		19418	1	104613	1	124031	1
	Index: 0	Untreated	24	0.001	127	0.001	151	0.001
		Treated	10	0.001	44	0	54	0
	Index: 1-5	Untreated	8199	0.422	40742	0.389	48941	0.395
		Treated	5805	0.299	47041	0.45	52846	0.426
	Index: 6-10	Untreated	3625	0.187	9318	0.089	12943	0.104
		Treated	1674	0.086	7148	0.068	8822	0.071
	Index: 11-15	Untreated	63	0.003	143	0.001	206	0.002
		Treated	18	0.001	50	0	68	0.001
	Total		19418	1	104613	1	124031	1
	Charlson Comorbidity Index (CCI):
	Pre-index: 0	Untreated	2178	0.112	17907	0.171	20085	0.162
		Treated	1502	0.077	21355	0.204	22857	0.184
	Pre-index: 1-5	Untreated	7740	0.399	29233	0.279	36973	0.298
		Treated	4949	0.255	30487	0.291	35436	0.286
	Pre-index: 6-10	Untreated	1820	0.094	3033	0.029	4853	0.039
		Treated	964	0.05	2338	0.022	3302	0.027
	Pre-index: 11-15	Untreated	167	0.009	150	0.001	317	0.003
		Treated	91	0.005	98	0.001	189	0.002
	Pre-index: 16-19	Untreated	5	0	7	0	12	0
		Treated	2	0	5	0	7	0
	Total		19418	1	104613	1	124031	1
	Index: 0	Untreated	21	0.001	423	0.004	444	0.004
		Treated	8	0	370	0.004	378	0.003
	Index: 1-5	Untreated	8669	0.446	42950	0.411	51619	0.416
		Treated	5969	0.307	48798	0.466	54767	0.442
	Index: 6-10	Untreated	2925	0.151	6668	0.064	9593	0.077
		Treated	1388	0.071	4940	0.047	6328	0.051
	Index: 11-15	Untreated	285	0.015	286	0.003	571	0.005
		Treated	139	0.007	171	0.002	310	0.002
	Index: 16-20	Untreated	11	0.001	3	0	14	0
		Treated	3	0	4	0	7	0
	Total		19418	1	104613	1	124031	1
	Elixhauser Comorbidity Index (ECI):
	Pre-index: 0	Untreated	469	0.024	4436	0.042	4905	0.04
		Treated	272	0.014	5100	0.049	5372	0.043
	Pre-index: 1-4	Untreated	5894	0.304	32108	0.307	38002	0.306
		Treated	3956	0.204	36662	0.35	40618	0.327
	Pre-index: 5-8	Untreated	4891	0.252	12781	0.122	17672	0.142
		Treated	2927	0.151	11796	0.113	14723	0.119
	Pre-index: 9-13	Untreated	657	0.034	1005	0.01	1662	0.013
		Treated	352	0.018	725	0.007	1077	0.009
	Total		19418	1	104613	1	124031	1
	Index: 0	Untreated	118	0.006	1587	0.015	1705	0.014
		Treated	52	0.003	1456	0.014	1508	0.012
	Index: 1-4	Untreated	7349	0.378	36361	0.348	43710	0.352
		Treated	5005	0.258	41457	0.396	46462	0.375
	Index: 5-8	Untreated	4325	0.223	12141	0.116	16466	0.133
		Treated	2413	0.124	11266	0.108	13679	0.11
	Index: 9-12	Untreated	119	0.006	241	0.002	360	0.003
		Treated	37	0.002	104	0.001	141	0.001
	Total		19418	1	104613	1	124031	1
	Serious Myopathy:
	Pre-index: No (0)	Untreated	11891	0.612	50300	0.481	62191	0.501
		Treated	7495	0.386	54247	0.519	61742	0.498
	Pre-index: Yes (1)	Untreated	20	0.001	30	0	50	0
		Treated	12	0.001	36	0	48	0
	Total		19418	1	104613	1	124031	1
	Index: No (0)	Untreated	11901	0.613	50282	0.481	62183	0.501
		Treated	7501	0.386	54232	0.518	61733	0.498
	Index: Yes (1)	Untreated	10	0.001	48	0	58	0
		Treated	6	0	51	0	57	0
	Total		19418	1	104613	1	124031	1
	Angioedema:
	Pre-index: No (0)	Untreated	11890	0.612	50197	0.48	62087	0.501
		Treated	7494	0.386	54178	0.518	61672	0.497
	Pre-index: Yes (1)	Untreated	21	0.001	133	0.001	154	0.001
		Treated	13	0.001	105	0.001	118	0.001
	Total		19418	1	104613	1	124031	1
	Index: No (0)	Untreated	11901	0.613	50296	0.481	62197	0.501
		Treated	7507	0.387	54262	0.519	61769	0.498
	Index: Yes (1)	Untreated	10	0.001	34	0	44	0
		Treated	-	0	21	0	21	0
	Total		19418	1	104613	1	124031	1
	Hyperlipidemia:
	Pre-index: No (0)	Untreated	5017	0.258	16292	0.156	21309	0.172
		Treated	2852	0.147	17024	0.163	19876	0.16
	Pre-index: Yes (1)	Untreated	6894	0.355	34038	0.325	40932	0.33
		Treated	4655	0.24	37259	0.356	41914	0.338
	Total		19418	1	104613	1	124031	1
	Index: No (0)	Untreated	8499	0.438	25240	0.241	33739	0.272
		Treated	5008	0.258	24060	0.23	29068	0.234
	Index: Yes (1)	Untreated	3412	0.176	25090	0.24	28502	0.23
		Treated	2499	0.129	30223	0.289	32722	0.264
	Total		19418	1	104613	1	124031	1
	Diabetes:
	Pre-index: No (0)	Untreated	6894	0.355	32614	0.312	39508	0.319
		Treated	4125	0.212	34699	0.332	38824	0.313
	Pre-index: Yes (1)	Untreated	5017	0.258	17716	0.169	22733	0.183
		Treated	3382	0.174	19584	0.187	22966	0.185
	Total		19418	1	104613	1	124031	1
	Index: No (0)	Untreated	7266	0.374	32438	0.31	39704	0.32
		Treated	4433	0.228	34238	0.327	38671	0.312
	Index: Yes (1)	Untreated	4645	0.239	17892	0.171	22537	0.182
		Treated	3074	0.158	20045	0.192	23119	0.186
	Total		19418	1	104613	1	124031	1
	Bradycardia:
	Pre-index: No (0)	Untreated	9699	0.497	43559	0.416	53258	0.429
		Treated	6181	0.317	48077	0.46	54258	0.437
	Pre-index: Yes (1)	Untreated	2212	0.113	6771	0.065	8983	0.072
		Treated	1426	0.073	6206	0.059	7632	0.061
	Total		19518	1	104613	1	124131	1
	Index: No (0)	Untreated	10030	0.517	41318	0.395	51348	0.414
		Treated	6402	0.33	44760	0.428	51162	0.412
	Index: Yes (1)	Untreated	1881	0.097	9012	0.086	10893	0.088
		Treated	1105	0.057	9523	0.091	10628	0.086
	Total		19418	1	104613	1	124031	1
	Hypertension (uncomplicated):
	Pre-index: No (0)	Untreated	1811	0.093	10013	0.096	11824	0.095
		Treated	976	0.05	10212	0.098	11188	0.09
	Pre-index: Yes (1)	Untreated	10100	0.52	40317	0.385	50417	0.406
		Treated	6531	0.336	44071	0.421	50602	0.408
	Total		19418	1	104613	1	124031	1
	Index: No (0)	Untreated	4251	0.219	14145	0.135	18396	0.148
		Treated	2429	0.125	12426	0.119	14855	0.12
	Index: Yes (1)	Untreated	7660	0.394	36185	0.346	43845	0.354
		Treated	5078	0.262	41857	0.4	46935	0.378
	Total		19418	1	104613	1	124031	1
	Hypertension (complicated):
	Pre-index: No (0)	Untreated	11051	0.569	47259	0.452	58310	0.47
		Treated	6957	0.358	50983	0.487	57940	0.467
	Pre-index: Yes (1)	Untreated	860	0.044	3071	0.029	3931	0.032
		Treated	550	0.028	3300	0.032	3850	0.031
	Total		19418	1	104613	1	124031	1
	Index: No (0)	Untreated	11519	0.593	48604	0.465	60123	0.485
		Treated	7229	0.372	52295	0.5	59524	0.48
	Index: Yes (1)	Untreated	392	0.02	1726	0.016	2118	0.017
		Treated	278	0.014	1988	0.019	2266	0.018
	Total		19418	1	104613	1	124031	1
	Non-AMI Ischemic Heart Disease:
	Pre-index: No (0)	Untreated	4309	0.222	21706	0.207	26015	0.21
		Treated	2686	0.138	25498	0.244	28184	0.227
	Pre-index: Yes (1)	Untreated	7602	0.391	28624	0.274	36226	0.292
		Treated	4821	0.248	28785	0.275	33606	0.271
	Total		19418	1	104613	1	124031	1
	Index: No (0)	Untreated	1330	0.068	3303	0.032	4633	0.037
		Treated	750	0.039	2500	0.024	3250	0.026
	Index: Yes (1)	Untreated	10581	0.545	47027	0.45	57608	0.464
		Treated	6757	0.348	51783	0.495	58540	0.472
	Total		19418	1	104613	1	124031	1
	Asthma:
	Pre-index: No (0)	Untreated	11073	0.57	46568	0.445	57641	0.465
		Treated	6938	0.357	50386	0.482	57324	0.462
	Pre-index: Yes (1)	Untreated	838	0.043	3762	0.036	4600	0.037
		Treated	569	0.029	3897	0.037	4466	0.036
	Total		19418	1	104613	1	124031	1
	Index: No (0)	Untreated	11585	0.597	48578	0.464	60163	0.485
		Treated	7270	0.374	52392	0.501	59662	0.481
	Index: Yes (1)	Untreated	326	0.017	1752	0.017	2078	0.017
		Treated	237	0.012	1891	0.018	2128	0.017
	Total		19418	1	104613	1	124031	1
	Atrial Fibrillation:
	Pre-index: No (0)	Untreated	9404	0.484	43858	0.419	53262	0.429
		Treated	6054	0.312	48698	0.466	54752	0.441
	Pre-index: Yes (1)	Untreated	2507	0.129	6472	0.062	8979	0.072
		Treated	1453	0.075	5585	0.053	7038	0.057
	Total		19418	1	104613	1	124031	1
	Index: No (0)	Untreated	8997	0.463	40979	0.392	49976	0.403
		Treated	5946	0.306	46005	0.44	51951	0.419
	Index: Yes (1)	Untreated	2914	0.15	9351	0.089	12265	0.099
		Treated	1561	0.08	8278	0.079	9839	0.079
	Total		19418	1	104613	1	124031	1
	Hyperkalemia:
	Pre-index: No (0)	Untreated	10668	0.549	47647	0.455	58315	0.47
		Treated	6815	0.351	52232	0.499	59047	0.476
	Pre-index: Yes (1)	Untreated	1243	0.064	2683	0.026	3926	0.032
		Treated	692	0.036	2051	0.02	2743	0.022
	Total		19418	1	104613	1	124031	1
	Index: No (0)	Untreated	11172	0.575	48486	0.463	59658	0.481
		Treated	7154	0.368	53083	0.507	60237	0.486
	Index: Yes (1)	Untreated	739	0.038	1844	0.018	2583	0.021
		Treated	353	0.018	1200	0.011	1553	0.013
	Total		19418	1	104613	1	124031	1
	COPD:
	Pre-index: No (0)	Untreated	7511	0.387	37467	0.358	44978	0.363
		Treated	4839	0.249	42131	0.403	46970	0.379
	Pre-index: Yes (1)	Untreated	4400	0.227	12863	0.123	17263	0.139
		Treated	2668	0.137	12152	0.116	14820	0.119
	Total		19418	1	104613	1	124031	1
	Index: No (0)	Untreated	7901	0.407	37677	0.36	45578	0.367
		Treated	5143	0.265	42464	0.406	47607	0.384
	Index: Yes (1)	Untreated	4010	0.207	12653	0.121	16663	0.134
		Treated	2364	0.122	11819	0.113	14183	0.114
	Total		19418	1	104613	1	124031	1
	Depression:
	Pre-index: No (0)	Untreated	9572	0.493	43683	0.418	53255	0.429
		Treated	6226	0.321	48487	0.463	54713	0.441
	Pre-index: Yes (1)	Untreated	2339	0.12	6647	0.064	8986	0.072
		Treated	1281	0.066	5796	0.055	7077	0.057
	Total		19418	1	104613	1	124031	1
	Index: No (0)	Untreated	10863	0.559	46736	0.447	57599	0.464
		Treated	7025	0.362	51417	0.491	58442	0.471
	Index: Yes (1)	Untreated	1048	0.054	3594	0.034	4642	0.037
		Treated	482	0.025	2866	0.027	3348	0.027
	Total		19418	1	104613	1	124031	1
	Heart Failure:
	Pre-index: No (0)	Untreated	5699	0.293	36029	0.344	41728	0.336
		Treated	3744	0.193	40813	0.39	44557	0.359
	Pre-index: Yes (1)	Untreated	6212	0.32	14301	0.137	20513	0.165
		Treated	3763	0.194	13470	0.129	17233	0.139
	Total		19418	1	104613	1	124031	1
	Index: No (0)	Untreated	3839	0.198	28737	0.275	32576	0.263
		Treated	2378	0.122	31593	0.302	33971	0.274
	Index: Yes (1)	Untreated	8072	0.416	21593	0.206	29665	0.239
		Treated	5129	0.264	22690	0.217	27819	0.224
	Total		19418	1	104613	1	124031	1
	Hypotension:
	Pre-index: No (0)	Untreated	10320	0.531	46570	0.445	56890	0.459
		Treated	6695	0.345	51353	0.491	58048	0.468
	Pre-index: Yes (1)	Untreated	1591	0.082	3760	0.036	5351	0.043
		Treated	812	0.042	2930	0.028	3742	0.03
	Total		19418	1	104613	1	124031	1
	Index: No (0)	Untreated	9786	0.504	42763	0.409	52549	0.424
		Treated	6561	0.338	47790	0.457	54351	0.438
	Index: Yes (1)	Untreated	2125	0.109	7567	0.072	9692	0.078
		Treated	946	0.049	6493	0.062	7439	0.06
	Total		19418	1	104613	1	124031	1
	Renal Failure:
	Pre-index: No (0)	Untreated	10035	0.517	46738	0.447	56773	0.458
		Treated	6671	0.344	51860	0.496	58531	0.472
	Pre-index: Yes (1)	Untreated	1876	0.097	3592	0.034	5468	0.044
		Treated	836	0.043	2423	0.023	3259	0.026
	Total		19418	1	104613	1	124031	1
	Index: No (0)	Untreated	8871	0.457	42462	0.406	51333	0.414
		Treated	6366	0.328	49166	0.47	55532	0.448
	Index: Yes (1)	Untreated	3040	0.157	7868	0.075	10908	0.088
		Treated	1141	0.059	5117	0.049	6258	0.05
	Total		19418	1	104613	1	124031	1
	Chronic Kidney Disease:
	Pre-index: No (0)	Untreated	7914	0.408	41239	0.394	49153	0.396
		Treated	5504	0.283	47360	0.453	52864	0.426
	Pre-index: Yes (1)	Untreated	3997	0.206	9091	0.087	13088	0.106
		Treated	2003	0.103	6923	0.066	8926	0.072
	Total		19418	1	104613	1	124031	1
	Index: No (0)	Untreated	6322	0.326	35323	0.338	41645	0.336
		Treated	4778	0.246	42519	0.406	47297	0.381
	Index: Yes (1)	Untreated	5589	0.288	15007	0.143	20596	0.166
		Treated	2729	0.141	11764	0.112	14493	0.117
	Total		19418	1	104613	1	124031	1
	General Cancer:
	Pre-index: No (0)	Untreated	10311	0.531	45996	0.44	56307	0.454
		Treated	6562	0.338	50016	0.478	56578	0.456
	Pre-index: Yes (1)	Untreated	1600	0.082	4334	0.041	5934	0.048
		Treated	945	0.049	4267	0.041	5212	0.042
	Total		19418	1	104613	1	124031	1
	Index: No (0)	Untreated	10949	0.564	48828	0.467	59777	0.482
		Treated	6959	0.358	53013	0.507	59972	0.484
	Index: Yes (1)	Untreated	962	0.05	1502	0.014	2464	0.02
		Treated	548	0.028	1270	0.012	1818	0.015
	Total		19418	1	104613	1	124031	1
	Metastatic Cancer:
	Pre-index: No (0)	Untreated	11284	0.581	49550	0.474	60834	0.49
		Treated	7153	0.368	53567	0.512	60720	0.49
	Pre-index: Yes (1)	Untreated	627	0.032	780	0.007	1407	0.011
		Treated	354	0.018	716	0.007	1070	0.009
	Total		19418	1	104613	1	124031	1
	Index: No (0)	Untreated	11398	0.587	49922	0.477	61320	0.494
		Treated	7240	0.373	53949	0.516	61189	0.493
	Index: Yes (1)	Untreated	513	0.026	408	0.004	921	0.007
		Treated	267	0.014	334	0.003	601	0.005
	Total		19418	1	104613	1	124031	1
	Non-Serious Myopathy:
	Pre-index: No (0)	Untreated	9832	0.506	42815	0.409	52647	0.424
		Treated	6289	0.324	47170	0.451	53459	0.431
	Pre-index: Yes (1)	Untreated	2079	0.107	7515	0.072	9594	0.077
		Treated	1218	0.063	7113	0.068	8331	0.067
	Total		19418	1	104613	1	124031	1
	Index: No (0)	Untreated	11094	0.571	47491	0.454	58585	0.472
		Treated	7170	0.369	52063	0.498	59233	0.478
	Index: Yes (1)	Untreated	817	0.042	2839	0.027	3656	0.029
		Treated	337	0.017	2220	0.021	2557	0.021
	Total		19418	1	104613	1	124031	1
	Hepatic Events:
	Pre-index: No (0)	Untreated	11416	0.588	48896	0.467	60312	0.486
		Treated	7204	0.371	52873	0.505	60077	0.484
	Pre-index: Yes (1)	Untreated	495	0.025	1434	0.014	1929	0.016
		Treated	303	0.016	1410	0.013	1713	0.014
	Total		19418	1	104613	1	124031	1
	Index: No (0)	Untreated	11692	0.602	49727	0.475	61419	0.495
		Treated	7407	0.381	53801	0.514	61208	0.493
	Index: Yes (1)	Untreated	219	0.011	603	0.006	822	0.007
		Treated	100	0.005	482	0.005	582	0.005
	Total		19418	1	104613	1	124031	1
Procedure	Cardiac Catheterization:
	No (0)	Untreated	9022	0.465	20937	0.2	29959	0.242
		Treated	4859	0.25	16546	0.158	21405	0.173
	Yes (1)	Untreated	2889	0.149	29393	0.281	32282	0.26
		Treated	2648	0.136	37737	0.361	40385	0.326
	Total		19418	1	104613	1	124031	1
	CABG:
	Pre-index: No (0)	Untreated	11678	0.601	48836	0.467	60514	0.488
		Treated	7365	0.379	52870	0.505	60235	0.486
	Pre-index: Yes (1)	Untreated	233	0.012	1494	0.014	1727	0.014
		Treated	142	0.007	1413	0.014	1555	0.013
	Total		19418	1	104613	1	124031	1
	Index: No (0)	Untreated	10400	0.536	30088	0.288	40488	0.326
		Treated	6157	0.317	27467	0.263	33624	0.271
	Index: Yes (1)	Untreated	1511	0.078	20242	0.193	21753	0.175
		Treated	1350	0.07	26816	0.256	28166	0.227
	Total		19418	1	104613	1	124031	1
	Stent:
	Pre-index: No (0)	Untreated	11682	0.602	48803	0.467	60485	0.488
		Treated	7347	0.378	52712	0.504	60059	0.484
	Pre-index: Yes (1)	Untreated	229	0.012	1527	0.015	1756	0.014
		Treated	160	0.008	1571	0.015	1731	0.014
	Total		19418	1	104613	1	124031	1
	Index: No (0)	Untreated	10695	0.551	35464	0.339	46159	0.372
		Treated	6306	0.325	32155	0.307	38461	0.31
	Index: Yes (1)	Untreated	1216	0.063	14866	0.142	16082	0.13
		Treated	1201	0.062	22128	0.212	23329	0.188
	Total		19418	1	104613	1	124031	1
	Percutaneous Coronary Intervention:
	No (0)	Untreated	11272	0.58	43947	0.42	55219	0.445
		Treated	6857	0.353	44574	0.426	51431	0.415
	Yes (1)	Untreated	639	0.033	6383	0.061	7022	0.057
		Treated	650	0.033	9709	0.093	10359	0.084
	Total		19418	1	104613	1	124031	1
	Stress Test:
	No (0)	Untreated	11043	0.569	45778	0.438	56821	0.458
		Treated	6923	0.357	49767	0.476	56690	0.457
	Yes (1)	Untreated	868	0.045	4552	0.044	5420	0.044
		Treated	584	0.03	4516	0.043	5100	0.041
	Total		19418	1	104613	1	124031	1
	Echocardiography:
	No (0)	Untreated	11881	0.612	50172	0.48	62053	0.5
		Treated	7477	0.385	54105	0.517	61582	0.497
	Yes (1)	Untreated	30	0.002	158	0.002	188	0.002
		Treated	30	0.002	178	0.002	208	0.002
	Total		19418	1	104613	1	124031	1
	Pacemaker Implantation:
	Pre-index: No (0)	Untreated	11751	0.605	49913	0.477	61664	0.497
		Treated	7412	0.382	53913	0.515	61325	0.494
	Pre-index: Yes (1)	Untreated	160	0.008	417	0.004	577	0.005
		Treated	95	0.005	370	0.004	465	0.004
	Total		19418	1	104613	1	124031	1
	Index: No (0)	Untreated	11731	0.604	49523	0.473	61254	0.494
		Treated	7421	0.382	53494	0.511	60915	0.491
	Index: Yes (1)	Untreated	180	0.009	807	0.008	987	0.008
		Treated	86	0.004	789	0.008	875	0.007
	Total		19418	1	104613	1	124031	1
Utilization	Acute Inpatient Stay Days*:
	1-5 days	Untreated	4038	0.212	23205	0.224	27243	0.222
		Treated	3174	0.166	29154	0.281	32328	0.263
	6-10 days	Untreated	4744	0.249	16895	0.163	21639	0.176
		Treated	3059	0.16	17760	0.171	20819	0.169
	11-15 days	Untreated	1660	0.087	5935	0.057	7595	0.062
		Treated	827	0.043	4913	0.047	5740	0.047
	16-20 days	Untreated	672	0.035	2245	0.022	2917	0.024
		Treated	269	0.014	1458	0.014	1727	0.014
	21-25 days	Untreated	341	0.018	929	0.009	1270	0.01
		Treated	101	0.005	546	0.005	647	0.005
	26-30 days	Untreated	161	0.008	476	0.005	637	0.005
		Treated	42	0.002	233	0.002	275	0.002
	Total		19088	1	103749	1	122837	1
	Post-Acute Care Use:
	No (0)	Untreated	9855	0.508	43693	0.418	53548	0.432
		Treated	6618	0.341	50094	0.479	56712	0.457
	Yes (1)	Untreated	2056	0.106	6637	0.063	8693	0.07
		Treated	889	0.046	4189	0.04	5078	0.041
	Total		19418	1	104613	1	124031	1
	ER Use:
	No (0)	Untreated	2153	0.111	12159	0.116	14312	0.115
		Treated	1524	0.078	14477	0.138	16001	0.129
	Yes (1)	Untreated	9758	0.503	38171	0.365	47929	0.386
		Treated	5983	0.308	39806	0.381	45789	0.369
	Total		19418	1	104613	1	124031	1
	Transferred to Another Facility:
	No (0)	Untreated	10887	0.561	42866	0.41	53753	0.433
		Treated	6749	0.348	45775	0.438	52524	0.423
	Yes (1)	Untreated	1024	0.053	7464	0.071	8488	0.068
		Treated	758	0.039	8508	0.081	9266	0.075
	Total		19418	1	104613	1	124031	1
* Acute Inpatient Stay Days: <30 days is omitted in this table to summarize and highlight important values
